# Supplementary material for: The EU Child Cohort Network’s core data: establishing a set of findable, accessible, interoperable and re-usable (FAIR) variables
Source: Eur J Epidemiol. 2021 Apr 21;36(5):565–80. doi: 10.1007/s10654-021-00733-9 (PMC8159791; doi:10.1007/s10654-021-00733-9)
Supplement: Supplementary file 1 — Supplementary material 1 (XLSX 34 kb) [file 10654_2021_733_MOESM1_ESM.xlsx]

## Sheet: Title_page
European Journal of Epidemiology
The EU Child Cohort Network’s core data: establishing a set of findable, accessible, interoperable
and re-usable (FAIR) variables
Angela Pinot de Moira1*, Sido Haakma2, Katrine Strandberg-Larsen1, Esther van Enckevort2, Marjolein
Kooijman3,4, Tim Cadman5,6, Marloes Cardol7, Eva Corpeleijn7, Sarah Crozier8,9, Liesbeth Duijts3,4,
Ahmed Elhakeem5,6, Johan G Eriksson10,11,12,13, Janine F Felix3,4, Sílvia Fernández-Barrés14,15,16, Rachel E
Foong17,18, Anne Forhan19, Veit Grote20, Kathrin Guerlich20, Barbara Heude19, Rae-Chi Huang17, Marjo-
Riitta Järvelin21,22, Anne Cathrine Jørgensen1, Tuija M. Mikkola11,23, Johanna L. T. Nader24 , Marie
Pedersen1, Maja Popovic25, Nina Rautio21, Lorenzo Richiardi25, Justiina Ronkainen21, Theano
Roumeliotaki26, Theodosia Salika8, Sylvain Sebert21, Johan L Vinther1, Ellis Voerman3,4, Martine
Vrijheid14,15,16, John Wright27, Tiffany C Yang27, Faryal Zariouh19, Marie-Aline Charles19,28 , Hazel
Inskip8,29 , Vincent W. V. Jaddoe3,4, Morris A. Swertz2,30 , Anne-Marie Nybo Andersen1 for the
LifeCycle Project Group
1 Section for Epidemiology, Department of Public Health, University of Copenhagen, Denmark
2 University of Groningen, University Medical Center Groningen, Genomics Coordination Center, Groningen, The
Netherlands
3 Department of Pediatrics, Erasmus MC, University Medical Center Rotterdam, PO Box 2040, 3000 CA, Rotterdam, The
Netherlands
4 Generation R Study Group, Erasmus MC, University Medical Center Rotterdam, PO Box 2040, 3000 CA, Rotterdam, The
Netherlands
5 Population Health Science, Bristol Medical School, Bristol BS8 2BN, UK
6 MRC Integrative Epidemiology Unit at the University of Bristol, Bristol BS8 2PS, UK
7 Department of Epidemiology, University of Groningen, University Medical Center Groningen, Groningen, The Netherlands
8 MRC Lifecourse Epidemiology Unit, University of Southampton, Southampton General Hospital, Southampton, UK
9 NIHR Applied Research Collaboration Wessex, Southampton Science Park, Innovation Centre, 2 Venture Road, Chilworth,
Southampton, SO16 7NP
10 Department of General Practice and Primary Health Care, University of Helsinki and Helsinki University Hospital, Helsinki,
Finland
11 Folkhälsan Research Center, Helsinki, Finland
12 Obstetrics and Gynecology, Yong Loo Lin School of Medicine, National University of Singapore and National University
Health System, Singapore, Singapore
13 Singapore Institute for Clinical Sciences (SICS), Agency for Science and Technology (A*STAR), Singapore, Singapore
14 ISGlobal, Barcelona, Spain
15 Universitat Pompeu Fabra (UPF), Barcelona, Spain
16 CIBER Epidemiología y Salud Pública (CIBERESP), Barcelona, Spain
17 Telethon Kids Institute, Perth, WA, Australia
18 School of Physiotherapy and Exercise Science, Curtin University, Perth, WA, Australia
19 Université de Paris, Centre for Research in Epidemiology and Statistics (CRESS), INSERM, INRAE, Paris, France
20 Division of Metabolic and Nutritional Medicine, Department of Pediatrics, Dr. von Hauner Children’s Hospital, LMU
University Hospital Munich, Germany
21 Center for Life-Course Health Research, Faculty of Medicine, University of Oulu, P.O. Box 5000 FIN-90014, Oulu, Finland
22 Department of Epidemiology and Biostatistics, School of Public Health, Imperial College London, London, United
Kingdom
23 Clinicum, Faculty of Medicine, University of Helsinki, Helsinki, Finland
24 Department of Genetics and Bioinformatics, Division of Health Data and Digitalisation, Norwegian Institute of Public
Health, Oslo, Norway
25 Cancer Epidemiology Unit, Department of Medical Sciences, University of Turin, Turin, Italy
26 Department of Social Medicine, Faculty of Medicine, University of Crete, Heraklion, Crete, Greece
27 Bradford Institute for Health Research, Bradford Teaching Hospitals NHS Foundation Trust, Bradford, UK
28 ELFE Joint Unit, French Institute for Demographic Studies (Ined), French Institute for Medical Research and Health
(INSERM), French Blood Agency, Aubervilliers, France
29 NIHR Southampton Biomedical Research Centre, University of Southampton and University Hospital Southampton NHS
Foundation Trust, Southampton, UK
30 Department of Genetics, University of Groningen, University Medical Center Groningen, Groningen, The Netherlands

## Sheet: Online resource1_core variables
	Variable name	Label/description	Values	Unit	Data Type	Comments
META VARIABLES
Mother identifier	mother_id	Unique identifier number for the mother			Integer	Either the original id or a new id generated by the cohort
Pregnancy number	preg_no	Within-mother pregnancy number for each pregnancy included in the cohort.			Integer	Increases with each subsequent pregnancy included in the cohort (i.e. '1' is allocated to the first pregnancy included, '2' is allocated to the second pregnancy included, etc.). For cohorts with only one pregnancy per a mother, this number will always be '1'.
Child number	child_no	Within-pregnancy birth order			Integer	For single child pregnancies, assign ‘1’ to the child. For multiple child pregnancies, each child is numbered in the order that they were born (i.e. the first-born child from a multiple pregnancy is assigned the number ‘1’, the second-born child is assigned the number ‘2’, etc..). Each child must be assigned a child number >=1, which is unique within a pregnancy. This includes pregnancies that re…
Child identifier	child_id	Unique identifier number for the index child			Integer	Either the original id or a new id generated by the cohort
Cohort id	cohort_id	Unique identifier number for the cohort	(101) Gen R (102) INMA (103) NINFEA (104) SWS (105) ALSPAC (106) DNBC (107) BIB (108) GECKO (109) RHEA (110) MOBA (111) ELFE (112) EDEN (113) NFBC66 (114) NFBC86 (115) HBCS (116) CHOP (117) RAINE		Categorical
Recruitment age	recruit_age	Age of the child Indicative of time of enrolment	In days. Negative if prepartum, positive if postpartum	days	Integer
Country of cohort	coh_country	Country of the cohort	(36) Australia (208) Denmark (246) Finland (250) France (276) Germany (300) Greece (380) Italy (528) Netherlands (578) Norway (724) Spain (826) United Kingdom		Categorical	Based on ISO 3166 numeric country codes
MATERNAL CHARACTERISTICS:
SOCIO-DEMOGRAPHIC CHARACTERISTICS
Cohabitation status	cohab_0 cohab_1 cohab_2 cohab_3 … cohab_17	Cohabitation status of the mother: are her and her partner living together as a couple? Repeated measures: cohab_0: at birth or as near to birth as possible and within one year of birth (child's age >0 year and <1 year) cohab_1: measure when the child is aged between ≥1 and <2 years, if more measures declared within the period use the best measure or measure closest to child's first birthday coha…	1) Yes, living as a couple 2) No, not living as a couple		Binary	"Mother's partner" can be the biological partner, a new partner or a partner of the same gender.
Maternal occupational status (core)	occup_m_0 occup_m_1 occup_m_2 …. occup_m_17	Occupational status of the mother. If more than one status is recorded within the defined time frame use the highest reported level. Repeated measures: occup_m_0: highest reported level within one year of birth (child aged between >-1 year and <1 year) occup_m_1: highest reported level when the child was aged between ≥1 and <2 years occup_m_2 highest reported level when the child was aged between…	1) Employed 2) Self-employed 3) Unemployed 4) Student, apprentice, student 5) Domestic tasks (housewife etc.) 6) Inactive/other (Receiving benefits or pension etc.)		Categorical	Employed/self-employed includes maternity leave if she was employed before commencing maternity leave. If a cohort does not have data specifying whether the mother is employed or self-employed, categorise the mother as employed; the variable will be partially harmonised, which should be highlighted and described in the online catalogue
Maternal occupational codes (core)	occupcode_m_0 occupcode_m_1 occupcode_m_2 …. occupcode_m_17	Occupation of the mother classified according to ISCO-88 1-digit codes. If more than one occupation is recorded within the defined time frame use the highest reported level. Repeated measures: occupcode_m_0: highest reported level within one year of birth (child aged between >-1 year and <1 year) occupcode_m_1: highest reported level when the child was aged between ≥1 and <2 years occupcode_m_2 h…	1) Legislators, senior officials, managers 2) Professionals 3) Technicians and associate professionals 4) Clerks 5) Service workers, and shop and market sales workers 6) Skilled agricultural, and fishery workers 7) Craft and related trades workers 8) Plant and machine operators, and assemblers 9) Elementary occupations 0) Armed forces occupations		Categorical	Classified according to ISCO-88 (International Standard Classification of Occupations 1988) 1-digit codes. A description of this classification scheme can be found here: http://www.ilo.org/public/english/bureau/stat/isco/isco88/index.htm A link to ISCO-88 codes and titles can be found here: http://ec.europa.eu/eurostat/documents/1978984/6037342/ISCO-88-COM.pdf.
Maternal education (core)	edu_m_0 edu_m_1 edu_m_2 … edu_m_17	Level of education based on the highest on-going or completed education. If more than one education level is reported within the defined time frame, use highest recorded education level. Repeated measures: edu_m_0: highest reported level of education within one year of birth (child aged between >-1 year and <1 year) edu_m_1: highest reported level of education when the child was aged between ≥1 a…	1) High 2) Medium 3) Low		Categorical	Classification according to International Standard Classification of Education 97/2011 (ISCED-97/2011) High: Short cycle tertiary, Bachelor, Masters, Doctoral or equivalent (ISCED-2011: 5-8, ISCED-97: 5-6) Medium: Upper secondary, Post-secondary non-tertiary (ISCED-2011: 3-4, ISCED-97: 3-4) Low: No education; early childhood; pre-primary; primary; lower secondary or second stage of basic educatio…
Maternal country of birth	cob_m	Maternal country of birth	0) Born in country of cohort 1) Born in EU country (outside cohort country) 2) Born in other country		Categorical	According to EU SILC classification
Ethnicity	ethn1_m	(Ethnic) background of mother based on country of origin (of parents)	1) Western 1) Non-western 3) Mixed		Categorical	Western countries include European Union, Andorra, Australia, Canada, Iceland, Liechtenstein, Monaco, New Zealand, Norway, San Marino, Switzerland, USA and Vatican City. Non-western countries include all other countries.
	ethn2_m	Ethnic background of mother based on colour	1) White (Caucasian) 2) Non-white (non-Caucasian) 3) Mixed		Categorical
	ethn3_m	Best estimate of mother's ethnic background based on ethn1_m or ethn2_m and cohort's own discretion.	1) Western 2) Non-western 3) Mixed		Categorical
Maternal age at birth (years)	agebirth_m_y	Mother's age at delivery in complete years.	Continuous in years	years	Integer
Maternal age at birth (days)	agebirth_m_d	Mother's age at delivery in days	Continuous in days	days	Integer
Maternal death	death_m	Indicator variable for death of the child's mother	0) No 1) Yes		Binary
Age of child at death of the mother	death_m_age	Age of the child at the time of mother's death	Continuous in days	days	Integer
HEALTH-RELATED CHARACTERISTICS
Pre-pregnancy weight	prepreg_weight	Pre-pregnancy weight		kg	Decimal	Use measured weight if available If pre-pregnancy weight is not available, use early pregnancy weight closest to conception, limited to 1st trimester (<12 weeks). If early pregnancy weight is used the variable is partially harmonised; partial harmonisation should be detailed in the online catalogue. If an early pregnancy weight is used in place of pre-pregnancy weight, gestational age at time of …
	prepreg_weight_mes	Reported vs. measured pre-pregnancy weight	0) Self-reported 1) Measured		Binary
	prepreg_weight_ga	Gestational age of mother when early pregnancy weight measured if early pregnancy weight is used as a surrogate for pre-pregnancy weight	Continuous in days (gestational age at measurement)	days	Integer	Missing if prepreg_weight is pre-pregnancy weight (as opposed to early pregnancy weight)
Late pregnancy weight	latepreg_weight	Latest measurement of weight before delivery		kg	Decimal	Use measured weight if available If a pregnancy weight within one week of delivery is not available, a late pregnancy weight, closest to delivery from 32 weeks gestation is acceptable. This will be partial harmonisation, which should be indicated and detailed in the online catalogue.
	latepreg_weight_mes	Reported vs. measured late-pregnancy weight	0) Self-reported 1) Measured		Binary
	latepreg_weight_ga	Gestational age when late-pregnancy weight measured	Continuous in days (gestational age at measurement)	days	Integer
Maternal gestational weight gain	preg_gain	Maternal gestational weight gain; weight gain from conception to delivery.		kg	Decimal	Use measured weight if available Negative values for weight loss: positive values for weight gain. 0 for no change. Where gestational weight gain is calculated: take the measures perceived to be the best measurements and report in detail in the online catalogue exactly what measures have been used to derive the variable.
	preg_gain_mes	Reported vs. measured gestational weight gain	0) Self-reported 1) Measured 2) Pre-pregnancy weight measured and late-pregnancy weight reported 3) Pre-pregnancy weight reported and late-pregnancy weight recorded		Binary
Maternal height	height_m	Maternal height		cm	Decimal	Use measured height if available
	height_mes_m	Reported vs. measured maternal height	0) Self-reported 1) Measured		Binary
History of diabetes (all kinds)	prepreg_dia	Diagnosis of mother with diabetes before index pregnancy	1) No 2) Type I 3) Type II 4) Gestational diabetes 5) Other/unspecified		Categorical
Gestational diabetes	preg_dia	Gestational diabetes during index pregnancy	0) No 1) Yes		Binary	Gestational diabetes: glucose intolerance with onset or first recognition during pregnancy continuing beyond 24–28 weeks of gestation.
Thyroid disorders during pregnancy	preg_thyroid	Hyper or hypo thyroid disorder during pregnancy	0) No 1) Yes		Binary
Fever during pregnancy	preg_fever	Any fever during pregnancy	0) No 1) Yes		Binary
Preeclampsia/HELLP syndrome	preeclam	Preeclampsia or HELLP syndrome during pregnancy	0) No 1) Yes		Binary	Preeclampsia is defined as : i) elevated blood pressure after 20 weeks of gestation (≥ 140 mm Hg systolic or ≥ 90 mm Hg diastolic) ii) proteinuria (> 0.3 g/24 hours). HELLP syndrome (haemolysis, elevated liver enzymes, and low platelets) is a manifestation or complication of preeclampsia
Gestational hypertension	preg_ht	Hypertension during pregnancy	0) No 1) Yes		Binary	Gestational hypertension is the new onset of hypertension after 20 weeks of gestation. The diagnosis requires that the patient have: i) Elevated blood pressure (systolic ≥ 140 or diastolic ≥ 90 mm Hg, the latter measured using the fifth Korotkoff sound) ii) Previously normal blood pressures iii) No protein in the urine iv) No manifestations of preeclampsia Gestational hypertension is diagnosed re…
History of asthma	asthma_m	Maternal history of asthma before pregnancy (of index child)	0) No 1) Yes		Binary	Where data are available, asthma should be doctor diagnosed. If no information is available on doctor diagnosis, the variable is partially harmonised. Mothers who were asked whether their asthma was diagnosed by a doctor but who did not know or were unsure, should be coded as missing.
Pre-pregnancy psychiatric disorders	prepreg_psych	Maternal history of any psychiatric disorder before pregnancy (Self-reported or diagnosed)	0) No 1) Yes		Binary	If there are no details of any psychiatric disorder but there are details of, for example, depression and anxiety, these can be included as "any" psychiatric disorder; this will then be only partial harmonisation, which should be detailed in full under "match" in the harmonisation table in the online catalogue. Visits to a psychologists or psychiatrist should only be used as an indication of a ps…
Psychiatric disorders during pregnancy	preg_psych	Any type of maternal psychiatric disorder during pregnancy (self-reported or diagnosed)	0) No 1) Yes		Binary	If there are no details of any psychiatric disorder but there are details of, for example, depression and anxiety, these can be included as "any" psychiatric disorder; this will then be only partial harmonisation, which should be detailed in full under "match" in the harmonisation table in the online catalogue Visits to a psychologists or psychiatrist should only be used as an indication of a psy…
Post-partum depression	ppd	Postpartum depression	0) No 1) Yes		Binary	Complete harmonisation: ppd is identified using a defined scale (for e.g. the Edinburgh postnatal depression scale) or is clinically diagnosed. Partial harmonisation: reported depression or psychiatric disorder around the time of birth
LIFESTYLE CHARACTERISTICS
Pre-pregnancy smoking	prepreg_smk	Smoking before pregnancy. At any time before conception	0) No 1) Yes		Binary
	prepreg_cig	Cigarettes per a day before pregnancy At any time before conception	0) None 1) < 10 per day 2) ≥ 10 per day		Categorical	Cigars, pipes, cheroots should be converted into number of cigarettes (1:3). 1 cigar, pipe, cheroot etc. is equivalent to 3 cigarettes. Non-smokers categorised as 0 - none
Maternal smoking during pregnancy	preg_smk	Any smoking during pregnancy	0) No 1) Yes		Binary
	preg_cig	Average number of cigarettes smoked per day during pregnancy	0) None 1) < 10 per day 2) ≥ 10 per day		Categorical	Cigars, pipes, cheroots etc. converted into cigarettes; see above. Non-smokers categorised under 0 - none
	smk_t1	Smoking during first trimester	0) No 1) Yes		Binary
	smk_t2	Smoking during second trimester	0) No 1) Yes		Binary
	smk_t3	Smoking during third trimester	0) No 1) Yes		Binary
Pre-pregnancy alcohol intake	prepreg_alc	Did the mother drink alcohol before pregnancy? (ever)	0) No (never drinking) 1) Yes		Binary
	prepreg_alc_unit	Average units of alcohol mother drank per week before pregnancy	0) 0 (Never drinking alcohol) 1) Light (< 3 units per week) 2) Moderate (≥3 - <7 units per week) 3) Moderate to heavy (≥7 - <14 units per week) 4) Heavy (≥14 units per week)		Categorical	Alcohol consumption before pregnancy includes ≥ 14 units per week. During pregnancy this category is not included. For converting from days to weeks apply the following rule: one drink per day corresponds to 7–13 drinks weekly, two drinks per day to 14–20 drinks weekly, etc. Non-drinkers categorised as 0 - never drinking alcohol
Maternal alcohol intake during pregnancy	preg_alc	Maternal alcohol intake during pregnancy	0) No 1) Yes		Binary
	preg_alc_unit	Average units of alcohol mother drank per week during pregnancy	0) 0 (Not drinking alcohol) 1) Light (>0 and <3units per week) 2) Moderate (≥3 and <7 units per week) 3) Heavy (≥7 units per week)		Categorical	Non-drinkers categorised under 0 - not drinking alcohol
	alc_t1	Any alcohol intake in first trimester	0) No 1) Yes		Binary
	alc_t2	Any alcohol intake in second trimester	0) No 1) Yes		Binary
	alc_t3	Any alcohol intake in third trimester	0) No 1) Yes		Binary
Folic acids supplement pre-conception	folic_prepreg	Intake of Folic Acids (folate, vitamin B9) before conception	0) No 1) Yes		Binary
Folic acids supplement week 0-12	folic_preg12	Intake of Folic Acids (folate, vitamin B9) during the period from conception to early pregnancy (12 weeks)	0) No 1) Yes		Binary
Folic acids supplement week 12+	folic_post12	Intake of Folic Acids (folate, vitamin B9) after week 12 of pregnancy.	0) No 1) Yes		Binary
OBSTETRIC CHARACTERISTICS
Maternal parity	parity_m	Mothers parity based on previous born children (previous stillbirths included, abortions excluded)	0) 0 1) 1 2) 2 3) 3 4) ≥ 4		Categorical	Stillbirth is defined as the death of a foetus at or after 22 completed weeks of gestation. Definition according to the International Standard of stillbirths defined and recommended by WHO for international comparison (WHO, 2006) If both Birth medical registry data and self-reported data are available, prioritisation is as follows: 1) Medical Birth registry data 2) Self-reported
Planned pregnancy	preg_plan	Whether the pregnancy was planned or not planned.	1) Yes (Planned, partly planned) 2) No (Not planned)		Binary	Partly planned includes cases where the mother has stopped using contraceptives in order to become pregnant
MAR (Medically Assisted Reproduction)	mar	Did the mother become pregnant using MAR?	0) No 1) Yes		Binary	MAR (medically assisted reproduction) refers to reproduction brought about through various interventions, procedures, surgeries and technologies to treat different forms of fertility impairment and infertility. These include ovulation induction, ovarian stimulation, ovulation triggering, all ART procedures (interventions that include the in vitro handling of both human oocytes and sperm or of emb…
In vitro-fertilisation (Fertility treatment)	ivf	Did the mother become pregnant using IVF or ICSI	0) No 1) Yes		Binary
Birth outcome	outcome	The child´s condition at delivery	1) Live-born 2) Stillborn 3) Spontaneous abortion 4) Induced abortion 5) Unspecified abortion 6) Other (e.g. Molar + extrauterine pregnancy)		Categorical	A complete match is achieved when data on all categories (live born, still born, spontaneous abortion etc.) are available. When detailing the match of the variable in the catalogue it is important to include the approximate age of recruitment; in many cases this will explain a partial match. Where the match is only partial, also indicate whether there are complete data on live-born vs. stillborn.…
Mode of delivery	mode_delivery	Mode of delivery	1) Vaginal (normal) 2) Forceps, vacuum 3) Elective caesarean 4) Emergency caesarean 5) Caesarean unspecified		Categorical	Complete match achieved when data on all categories are available, otherwise the match is partial. When detailing the match in the catalogue, include details of what data are available.
Placental abruption at delivery	plac_abrup	Placental abruption	0) No 1) Yes		Binary
PATERNAL CHARACTERISTICS:
SOCIO-DEMOGRAPHIC CHARACTERISTICS
Paternal occupational status, primary father (core)	occup_f1_0 occup_f1_1 occup_f1_2 … occup_f1_17	Occupational status of primary/main father-figure. If more than one status is recorded within the defined time frame, use the highest reported level. Repeated measures: occup_f1_0: highest reported level within one year of birth (child aged between >-1 year and <1 year) occup_f1_1: highest reported level when the child was aged between ≥1 and <2 years occup_f1_2: highest reported level when the c…	1) Employed 2) Self-employed 3) Unemployed 4) Student, apprentice, student 5) Domestic tasks (housewife etc.) 6) Inactive/other (receiving benefits or pension etc.)		Categorical	If a cohort does not have data specifying whether the father is employed or self-employed, categorise the father as employed; the variable will be partially harmonised, which should be highlighted and described in the online catalogue
Type of father (biological father vs. social father vs. social mother), primary father's occupational status (core)	occup_f1_fath0 occup_f1_fath1 occup_f1_fath2 … occup_f1_fath17	Variables indicating whether the occupational statuses recorded in occup_f1_0, occup_f1_1, occup_f1_2 etc. are for the biological father, the social father/mother or whether this is unknown	1) Biological father 2) Social father 3) Social mother 4) Unknown		Categorical
Paternal occupational codes, primary father (core)	occupcode_f1_0 occupcode_f1_1 occupcode_f1_2 …. occupcode_f1_17	Occupation of the primary father figure classified according to ISCO-88 1-digit codes. If more than one occupation is recorded within the defined time frame use the highest reported level. Repeated measures: occupcode_f1_0: highest reported level within one year of birth (child aged between >-1 year and <1 year) occupcode_f1_1: highest reported level when the child was aged between ≥1 and <2 year…	1) Legislators, senior officials, managers 2) Professionals 3) Technicians and associate professionals 4) Clerks 5) Service workers, and shop and market sales workers 6) Skilled agricultural, and fishery workers 7) Craft and related trades workers 8) Plant and machine operators, and assemblers 9) Elementary occupations 0) Armed forces occupations		Categorical	Classified according to ISCO-88 (International Standard Classification of Occupations 1988) 1-digit codes. A description of this classification scheme can be found here: http://www.ilo.org/public/english/bureau/stat/isco/isco88/index.htm A link to ISCO-88 codes and titles can be found here: http://ec.europa.eu/eurostat/documents/1978984/6037342/ISCO-88-COM.pdf.
Type of father (biological father vs. social father vs. social mother), primary father's occupational codes (core)	occupcode_f1_fath0 occupcode_f1_fath1 occupcode_f1_fath2 …. occupcode_f1_fath17	Variables indicating whether the occupation codes recorded in occupcode_f1_0, occupcode_f1_1, occupcode_f1_2 etc. are for the biological father, the social father/mother or whether this is unknown	1) Biological father 2) Social father 3) Social mother 4) Unknown		Categorical
Paternal education, primary father (core)	edu_f1_0 edu_f1_1 edu_f1_2 … edu_f1_17	Primary father figure's level of education based on the highest on-going or completed education. If more than one education level is reported within the defined time frame, use highest recorded education level. Repeated measures: edu_f1_0: highest reported level of education within one year of birth (child aged between >-1 year and <1 year) edu_f1_1: highest reported level of education when the c…	1) High 2) Medium 3) Low		Categorical	Classification according to International Standard Classification of Education 97/2011 (ISCED-97/2011) High: Short cycle tertiary, Bachelor, Masters, Doctoral or equivalent (ISCED-2011: 5-8, ISCED-97: 5-6) Medium: Upper secondary, Post-secondary non-tertiary (ISCED-2011: 3-4, ISCED-97: 3-4) Low: No education; early childhood; pre-primary; primary; lower secondary or second stage of basic educatio…
Type of father (biological father vs. social father vs. social mother), primary father's education	edu_f1_fath0 edu_f1_fath1 edu_f1_fath2 …. edu_f1_fath17	Variables indicating whether the education levels recorded in edu_f1_0, edu_f1_1, edu_f1_2 etc. are for the biological father, the social father/mother or whether this is unknown	1) Biological father 2) Social father 3) Social mother 4) Unknown		Categorical
Paternal country of birth	cob_p	Paternal country of birth	0) Born in country of cohort 1) Born in EU country (outside cohort country) 2) Born in other country		Categorical	According to EU SILC classification
Type of father, paternal country of birth	cob_p_fath	Variable indicating whether country of birth recorded in variable cob_p_fath is for the biological father, the social father/mother or whether this is unknown	1) Biological father 2) Social father 3) Social mother 4) Unknown		Categorical
Paternal ethnicity	ethn1_p	Father's (ethnic) background based on country of origin (of father's parents)	1) Western 2) Non-western 3) Mixed		Binary	Western countries include European Union, Andorra, Australia, Canada, Iceland, Liechtenstein, Monaco, New Zealand, Norway, San Marino, Switzerland, USA and Vatican City. Non-western countries include all other countries.
	ethn2_p	Father's ethnic background based on colour	1) White (Caucasian) 2) Non-white (non-Caucasian) 3) Mixed		Binary
	ethn3_p	Best estimate of father's ethnic background based on ethn1_p or ethn2_p and cohort's own discretion.	1) Western 2) Non-western 3) Mixed		Binary
Type of father, paternal ethnicity	ethn_p_fath	Variable indicating whether the ethnicities recorded in variables ethn1_p, ethn2_p, ethn3_p are for the biological father, the social father/mother or whether this is unknown	1) Biological father 2) Social father 3) Social mother 4) Unknown		Categorical
Paternal age at birth (years)	agebirth_p_y	Father's age at birth in complete years	Continuous in years	years	Integer
Paternal age at birth (days)	agebirth_p_d	Father's age at birth in days	Continuous in days	days	Integer
Type of father, paternal age	agebirth_p_fath	Variable indicating whether the age recorded in variables agebirth_p_y and agebirth_p_d is for the biological father, the social father/mother or whether this is unknown	1) Biological father 2) Social father 3) Social mother 4) Unknown		Categorical
Paternal death	death_p	Indicator variable for death of the child's father	0) No 1) Yes		Binary
Age of death of the father	death_p_age	Age of the child at the time of father's death	Continuous in days	days	Integer
Type of father, paternal death	death_p_fath	Variable indicating whether the paternal death recorded in variable death_p, is the death of the biological father, a social father/mother or whether this is unknown	1) Biological father 2) Social father 3) Social mother 4) Unknown		Categorical
HEALTH-RELATED CHARACTERISTICS
Paternal weight, primary father	weight_f1	Primary/main father figure´s weight reported in first paternal questionnaire		kg	Decimal	Use measured weight if available. Note in the catalogue when it was recorded, i.e., which follow-up
Weight measurement, primary father	weight_mes_f1	Reported vs. measured weight	0) Self-reported 1) Reported by others 2) Measured		Binary
Type of father, primary father's weight	weight_f1_fath	Variable indicating whether the weight recorded in weight_f1 is for the biological father, the social father, or whether this is unknown	1) Biological father 2) Social father 3) Social mother 4) Unknown		Categorical
Paternal height, primary father	height_f1	Primary/main father figure´s height reported in first paternal questionnaire		cm	Decimal	Use measured height if available. Note in the catalogue when it was recorded, i.e., which follow-up
Height measurement, primary father	height_mes_f1	Reported vs. measured height	0) Self-reported 1) Reported by others 2) Measured		Binary
Type of father, primary father's height	height_f1_fath	Variable indicating whether the height recorded in height_f1 is for the biological father, the social father, or whether this is unknown	1) Biological father 2) Social father 3) Social mother 4) Unknown		Categorical
History of diabetes (biological father)	dia_bf	Diabetes diagnosis (biological father)	1) No 2) Type I 3) Type II 4) Other/unspecified		Categorical	State in the online catalogue whether the type of father was specified at time of data collection (i.e. whether these data definitely relate to the biological and not the social father)
History of asthma (biological father)	asthma_bf	Paternal history of asthma (biological father)	0) No 1) Yes		Binary	Where data are available, asthma should be doctor diagnosed. If no information is available on doctor diagnosis, the variable is partially harmonised. Fathers who were asked whether their asthma was diagnosed by a doctor but who did not know or were unsure, should be coded as missing. State in online catalogue whether the type of father was specified at time of data collection (i.e. whether these…
History of psychiatric disorder (biological father)	psych_bf	Paternal history (biological father) of any type of psychiatric disorders before birth of the child. (Reported or diagnosed)	0) No 1) Yes		Binary	If there are no details of any psychiatric disorder but there are details of, for example, depression and anxiety, these can be included as "any" psychiatric disorder; this will then be only partial harmonisation, which should be detailed in full under "match" in the harmonisation table in the online catalogue. Visits to a psychologists or psychiatrist should only be used as an indication of a ps…
LIFESTYLE CHARACTERISTICS
Paternal smoking during pregnancy	smk_p	Father smoked during pregnancy	0) No 1) Yes		Binary
	smk_cig_p	Average number of cigarettes father smoked per day during pregnancy	0) None 1) < 10 per day 2) ≥ 10 per day		Categorical	1 cigar, pipe, cheroots etc. is equivalent to 3 cigarettes.
Type of father, paternal smoking during pregnancy	smk_fath	Variable indicating whether paternal smoking during pregnancy variables (smk_p and smk_cig_p) are for the biological father, the social father or whether this is unknown	1) Biological father 2) Social father 3) Social mother 4) Unknown		Categorical
CHILD
BIRTH OUTCOMES
Birth month	birth_month	Birth month of the index child	month (1 - 12)	calendar month	Integer
Birth year	birth_year	Birth year of the index child	year	calendar year	Integer
Apgar score	apgar	5-minute Apgar score	Score 1-10		Integer	10-minute Apgar score can be used if 5-minute Apgar score is not available; this will be partial harmonisation and should be detailed in the online catalogue 1-minute Apgar score cannot be used in place of 5-minute Apgar score
Transferred to neonatal unit	neo_unit	Was the child transferred to neonatal unit?	0) No 1) Yes		Binary	Any transfer to a neonatal unit within the first week of life
Sex	sex	Sex of the child	1) Male 2) Female		Binary
Plurality	plurality	Number of foetuses in pregnancy	1) Single 2) Twin 3) ≥ Triplets		Categorical
Gestational age (last menstrual period)	ga_lmp	Gestational age based on last menstrual period in days	Continuous in days (integer value)	days	Integer	If GA is reported in weeks then recalculate: n (weeks) x 7 + 3.5. Example: 40 weeks x 7 + 3.5 = 283.5
Gestational age (ultrasound)	ga_us	Gestational age based on ultrasound	Continuous in days (integer value)	days	Integer
Gestational age (Maternal report)	ga_mr	Gestational age based on maternal report	Continuous in days (integer value)	days	Integer
Gestational age (Best judgement)	ga_bj	Best clinical judgement decided by cohorts estimating the most accurately measure of GA obtained within the cohort	Continuous in days (integer value)	days	Integer	Priority: 1) Use LMP if difference from US is less than 7 days or if US is not available 2) Difference between LMP and US more than 7 days --> use US 3) If LMP is not available use US 4) Non of them available - use maternal report.
Birth weight	birth_weight	Weight of the child at birth		gm	Integer
Birth length	birth_length	Length of the child at birth		cm	Decimal
Birth head circumference	birth_head_circum	Circumference of the head at birth		cm	Decimal
Size for gestational age	weight_who_ga	Weight of the child for gestational age at birth, based on WHO reference growth curves, categorised into small for gestational age (SGA), appropriate for gestational age (AGA) and large for gestational age (LGA).	1) SGA 2) AGA 3) LGA		Categorical	Defined using the WHO foetal growth charts (Kiserud et al 2017) using the 5th and 95th percentiles as cut-off values for SGA and LGA respectively . The relevant tables can be found in Kiserud et al (2017) (http://journals.plos.org/plosmedicine/article?id=10.1371/journal.pmed.1002220) and also Appendix IV of the harmonisation manual. Table 4 is the reference table for females and males born >= 40 …
Placenta weight	plac_weight	Weight of placenta at delivery	continuous in grams	gm	Integer
Any congenital anomaly	con_anomalies	Any congenital malformation	0) No 1) Yes		Binary	Diagnosed within the 1st year of life
Severe congenital anomaly	major_con_anomalies	Major congenital malformations	0) No 1) Yes		Binary	According to EUROCAT guide 1.4, Table 3.3 (http://www.eurocat-network.eu/content/Full%20Guide%201%204%20version%2008_Sept2017.pdf). Diagnosed within the 1st year of life.
Cerebral palsy	cer_palsy	Any subtype of cerebral palsy	0) No 1) Yes		Binary
Sibling position	sibling_pos	Previous live births from the mother regardless of whether they are living in the index child's household or not, including the index child. E.g. if index child is first born, then = 1	1) 1 2) 2 3) 3 4) 4 5) ≥ 5		Categorical
HEALTH-RELATED CHARATERISTICS
Death of child	death_child	Indicator variable for death of the child	0) No 1) Yes		Binary
Age of death of child	death_child_age	Age of death of the child	Number of days alive indicating date of death in days	days	Integer	Only relevant for deceased children
Childs height*	height_0 height_1 … height_215	Repeated measures of child's height: height_0: child's height measured between the ages of 0 and <1 month. This does not include the child’s birth length. height_1: child's height measured between the ages of ≥1 and <2 months height_2: child's height measured between the ages of ≥2 and <3 months height_3: child's height measured between the ages of ≥3 and <4 months .... height_215: child's height…		cm	Decimal
Age when child's height recorded	height_age0 height_age1 …. height_age215	Exact age of the child (in days) when child's height was recorded for height_0, height_1, height_2 etc.		days	Integer
Childs weight*	weight_0 weight_1 … weight_215	Repeated measures of child's weight: weight_0: child's weight measured between the ages of 0 and <1 month. This does not include the child’s birth weight. weight_1: child's weight measured between the ages of ≥1 and <2 months weight_2: child's weight measured between the ages of ≥2 and <3 months weight_3: child's weight measured between the ages of ≥3 and <4 months .... weight_215: child's weight…		kg	Decimal
Age when child's weight recorded	weight_age0 weight_age1 …. weight_age215	Exact age of the child (in days) when child's weight was recorded for weight_0, weight_1, weight_2 etc.		days	Integer
EXPOSURES/LIFESTYLE/ENVIRONMENT
Exclusive breast-feeding	breastfed_excl	Total duration of exclusive breastfeeding (in the index child), in months	Duration in months	months	Decimal	Upper limit of 6 months; durations greater than 6 months assigned the value 6 months. Children never breastfed will have a duration of 0 months
Any breastfeeding	breastfed_any	Total duration of any breastfeeding (in the index child), in months	Duration in months	months	Decimal	Upper limit of 12 months; durations greater than 12 months assigned the value 12 months. Children never breastfed will have a duration of 0 months
Ever breastfed	breastfed_ever	Child ever breast fed	0) never breastfed 1) ever breastfed		Binary
Solid food introduction	solid_food	Age of the child when solid food was introduced	Age in months	months	Decimal	Upper limit of 6 months; durations greater than 6 months assigned the value 6 months
Child care introduction	childcare_intro	At what age he/she started in child care	Age in months	months	Decimal
Child care	childcare_0 childcare_1 childcare_2 childcare_3	Child is cared for by other care givers other than parents of the child. childcare_0: child cared for by other care givers within 1st year of life (age range ≥0 and <1 year) childcare_1: child cared for by other care givers within 2nd year of life (age range ≥1 and <2 years) childcare_2: child cared for by other care givers within 3rd year of life (age range ≥2 and <3 years) childcare_3: child ca…	0) no childcare 1) childcare		Binary
Cared for by relatives, friends, nanny or au pair	childcarerel_0 childcarerel_1 childcarerel_2 childcarerel_3	Child cared for by relatives, friends, nanny, babysitter or au pair. childcarerel_0: child cared for by friends, relatives etc. within 1st year of life (age range ≥0 and <1 year) childcarerel_1: child cared for by friends, relatives etc. within 2nd year of life (age range ≥1 and <2 years) childcarerel_2: child cared for by friends, relatives etc. within 3rd year of life (age range ≥2 and <3 years…	0) not cared for by friends, relatives etc. 1) cared for by friends, relatives etc.		Binary
Cared for by professional child minder	childcareprof_0 childcareprof_1 childcareprof_2 childcareprof_3	Child cared for by a professional child minder. childcareprof_0: child cared for by a child care professional within 1st year of life (age range ≥0 and <1 year) childcareprof_1: child cared for by a child care professional within 2nd year of life (age range ≥1 and <2 year) childcareprof_2: child cared for by a child care professional within 3rd year of life (age range ≥2 and <3 years) childcarepr…	0) not cared for by a professional child minder 1) cared for by a professional child minder		Binary
Centre-based day care/nursery/kindergarten	childcarecentre_0 childcarecentre_1 childcarecentre_2 childcarecentre_3	Child attending a day care centre. childcarecentre_0: day care attendance within the first year of life (age range ≥0 and <1 year) childcarecentre_1: day care attendance within the 2nd year of life (age range ≥1 and <2 year) childcarecentre_2: day care attendance within the 3rd year of life (age range ≥2 and <3 years) childcarecentre_3: day care attendance within 4th year of life (age range ≥3 an…	0) not attending a day care centre 1) attending a day care centre		Categorical
Child´s exposure to passive smoking	smk_exp0 smk_exp1 smk_exp2 … smk_exp17	Any exposure to smoking (mother smoking, biological father smoking, social father smoking, any smokers close to the child, or exposure to smoke in the home). smk_exp0: exposure to passive smoke from birth up to 1st birthday (age range ≥0 to <1year) smk_exp1: exposure to passive smoke from 1st birthday up to 2nd birthday (age range ≥1 to <2 years) smk_exp2: exposure to passive smoke from 2nd birth…	0) No 1) Yes		Binary
Pets at child`s home	pets_0 pets_1 pets_2 … pets_17	Furry pet (dogs, cats, rodents) ownership in child's household. Repeated measures: pets_0: pets in the child's home from ≥0 to <1year. pets_1: From ≥1 year to < 2 years etc.	0) No 1) Yes		Binary
Child´s exposure to parental mental disorders	mental_exp0 mental_exp1 mental_exp2 … mental_exp17	Any exposure to relatives with any mental disorders (mother, biological father, social father, or any individuals close to the child) mental_exp0: exposure to mental disordered relatives from birth up to 1st birthday (age range ≥0 to <1year) mental_exp1: exposure to mental disordered relatives from 1st birthday up to 2nd birthday (age range ≥1 to <2 years) mental_exp2: exposure to mental disorder…	0) No 1) Yes		Binary	If there are no details of "any" psychiatric disorder but there are details of, for example, depression and anxiety, these can be included as "any" psychiatric disorder; this will then be partial harmonisation, which should be detailed in full under "match" in the harmonisation table in the online catalogue. Visits to a psychologists or psychiatrist should only be used as an indication of a psych…
HOUSEHOLD CHARACTERISTICS
Household income (core)	hhincome_0 hhincome_1 hhincome_2 ... hhincome_17	Total yearly income of the household categorised into quartiles of low, medium-low, medium-high and high income levels based on the national yearly household income distribution. If more than household income is recorded within the defined time frame, use highest recorded household income Repeated measures: hhincome_0: highest reported household income within one year of birth (child aged between…	1) 4th quartile (highest) 2) 3rd quartile 3) 2nd quartile 4) 1st quartile		Categorical	Income categorised into quartiles (low, medium-low, medium-high, high) based on the national household income distribution in the year of follow-up.
Family split up	fam_splitup0 fam_splitup1 fam_splitup2 …. fam_splitup17	Was the child exposed to a split up during the 1st year of life (age range ≥0 to <1 year), 2nd year of life (age range ≥1 to <2 years) etc.	0) No split up 1) Split up		Binary	Any recorded split up. fam_splitup0 indicates that the index child was exposed to a split up when the child was ≥0 to <1 year fam_splitup1: From ≥1 year to < 2 years etc. If the mother was originally single (no partner) and remains single, fam_splitupX = 0 (no split up)
Family size	famsize_child0 famsize_child1 famsize_child2 … famsize_child17	Total number of children in the household under 18 years old including index child (All children; biological, half-siblings, adopted, fostered etc.) Repeated measures: famsize_child0: maximum recorded family size in 1st year of life (≥0 to <1 year) famsize_child1: maximum recorded family size in 2nd year of life (≥1 to <2 years) famsize_child2: maximum recorded family size in 3rd year of life (≥2…	Total number of children	children	Integer	If the cohort has a different definition for child (e.g. <14 years), harmonisation is still possible, the variable will be a partial match (this should be detailed under the match in the catalogue) Household where the child lives the majority of the time
	famsize_adult0 famsize_adult1 famsize_adult2 … famsize_adult17	Total numbers of adults in the same household. Preferably from the same time point as when hh income recorded Repeated measures: famsize_adult0: number of adults in same hh in 1st year of life (≥0 to <1 year), preferably from same time point as when hh income recorded famsize_adult1: number of adults in same hh in 2nd year of life (≥1 to <2 years), preferably from same time point as when hh incom…	Total number of adults	adults	Integer
